# Supplementary material for: Lacticaseibacillus rhamnosus B6 alleviates metabolic dysfunction-associated fatty liver disease by suppressing intestinal LPS synthesis and regulating lipid metabolism
Source: Front Endocrinol (Lausanne). 2026 Feb 16;17:1755982. doi: 10.3389/fendo.2026.1755982 (PMC12950561; doi:10.3389/fendo.2026.1755982)
Supplement: Supplementary Table 1 — Primer sequences of RT-qPCR. [file DataSheet1.zip]

Archive with 2 entries (2 files):
- S1-01.tif
- Supplementary Tables.xlsx
