# Supplementary material for: Lacticaseibacillus rhamnosus B6 alleviates metabolic dysfunction-associated fatty liver disease by suppressing intestinal LPS synthesis and regulating lipid metabolism
Source: Front Endocrinol (Lausanne). 2026 Feb 16;17:1755982. doi: 10.3389/fendo.2026.1755982 (PMC12950561; doi:10.3389/fendo.2026.1755982)
Supplement: Supplementary Table 1 — Primer sequences of RT-qPCR. [file DataSheet1.zip › Supplementary Tables.xlsx]

## Sheet: Supplemental Table 1
Supplemental Table 1. Primer sequences of RT-qPCR
Gene name	Forward primer（5'-3'）	Reverse primer（5'-3'）
TNF-a	GGTGCCTATGTCTCAGCCTC	GCTCCTCCACTTGGTGGTTT
IL-1β	TCAGCACCTCTCAAGCAGAA	TCCACATTCAGCACAGGACT
NF-κB	GATGGAACCACACCCCTGCA	AGTCATCCAGGTCATAGAGAG
GAPDH	CTGGAGAAACCTGCCAAGTATG	GGTGGAAGAATGGGAGTTGCT

## Sheet: Supplemental Table 2
Supplemental Table 2. Detailed information on the differential expressed lipids and lipid-like molecules.
Name	HMDB	SUPERCLASS	CLASS
L-2-Hydroxyphytanate	HMDB0061666	Lipids and lipid-like molecules	Prenol lipids
5-Methylfuran-2-carboxylic acid	HMDB0059735	Organoheterocyclic compounds	Furans
12-hydroxyheptadecanoic acid	HMDB0061663	Lipids and lipid-like molecules	Fatty Acyls
Cer[NS] 36:3; Cer[NS](d18:1/18:2)	-	Lipids and lipid-like molecules	Sphingolipids
(3β,5α,6β,24R)-Stigmastane-3,5,6-triol	HMDB0030014	Lipids and lipid-like molecules	Sterol Lipids
Luffariellolide	HMDB0062339	Organic acids and derivatives	Carboxylic acids and derivatives
6-Methyladenine	HMDB0002099	Organoheterocyclic compounds	Imidazopyrimidines
Aminochrome o-semiquinone	HMDB0060279	Organoheterocyclic compounds	Indoles and derivatives
10,11-dihydro-20-dihydroxy-LTB4	HMDB0012502	Lipids and lipid-like molecules	Fatty Acyls
Lauroyl diethanolamide	HMDB0032358	Lipids and lipid-like molecules	Fatty Acyls
Plasmenyl-PE 43:5; PE(P-21:0/22:5)	-	Lipids and lipid-like molecules	Glycerophospholipids
PE(18:2(9Z,12Z)/16:0)	HMDB0009088	Lipids and lipid-like molecules	Glycerophospholipids
Plasmenyl-PC 16:0; PC(P-14:0/2:0)	-	Lipids and lipid-like molecules	Glycerophospholipids
PE(22:2(13Z,16Z)/18:2(9Z,12Z))	HMDB0009555	Lipids and lipid-like molecules	Glycerophospholipids
2-methoxy-4-pentadecylbenzoic acid	-	Benzenoids	-
Oleic acid	HMDB0000207	Lipids and lipid-like molecules	Fatty Acyls
Linoleic acid	HMDB0000673	Lipids and lipid-like molecules	Fatty Acyls
PG 36:4; PG(18:2/18:2)	-	Lipids and lipid-like molecules	Glycerophospholipids
Lipoxin A4	HMDB0004385	Lipids and lipid-like molecules	Fatty Acyls
Ecabet	HMDB0015613	Lipids and lipid-like molecules	Prenol lipids
N-Oleoyl phenylalanine	HMDB0062336	Organic acids and derivatives	Carboxylic acids and derivatives
N-Palmitoyl phenylalanine	HMDB0062339	Organic acids and derivatives	Carboxylic acids and derivatives
2-methoxy-4-pentadecylbenzoic acid	-	Benzenoids	-
Prostaglandin D3	HMDB0003034	Lipids and lipid-like molecules	Fatty Acyls
SM 32:1; SM(d14:0/18:1)	-	Lipids and lipid-like molecules	Sphingolipids
Plasmenyl-PE 41:6; PE(P-19:0/22:6)	-	Lipids and lipid-like molecules	Glycerophospholipids
DL-.beta.-Homophenylalanine	HMDB0000159	Organic acids and derivatives	Carboxylic acids and derivatives
Cholesta-4,6-dien-3-one	HMDB0002394	Lipids and lipid-like molecules	Sterol Lipids
7,8-Dehydroastaxanthianthin	HMDB0036872	Lipids and lipid-like molecules	Prenol lipids
Acylcarnitine 14:0	HMDB05066	Lipids and lipid-like molecules	Fatty Acyls
